# Supplementary material for: Eating Behaviors, Depressive Symptoms and Lifestyle in University Students in Poland
Source: Nutrients. 2022 Mar 6;14(5):1106. doi: 10.3390/nu14051106 (PMC8912316; doi:10.3390/nu14051106)
Supplement: Supplementary file 1 [file nutrients-14-01106-s001.zip]

Archive with 1 entries (1 files):
- nutrients-1575912-supplementary.pdf
